# Supplementary material for: Evaluation of a Triage Checklist for Mild COVID-19 Outpatients in Predicting Subsequent Emergency Department Visits and Hospitalization during the Isolation Period: A Single-Center Retrospective Study
Source: J Clin Med. 2022 Sep 16;11(18):5444. doi: 10.3390/jcm11185444 (PMC9506197; doi:10.3390/jcm11185444)
Supplement: Supplementary file 1 [file jcm-11-05444-s001.zip]

Archive with 1 entries (1 files):
- jcm-1895254-supplementary.pptx
